# Supplementary material for: De Novo Assembly and Characterization of the Transcriptome of an Omnivorous Camel Cricket (Tachycines meditationis)
Source: Int J Mol Sci. 2023 Feb 16;24(4):4005. doi: 10.3390/ijms24044005 (PMC9966759; doi:10.3390/ijms24044005)
Supplement: Supplementary file 1 [file ijms-24-04005-s001.zip]

Archive with 2 entries (2 files):
- ijms-2170599 supplementary figures final.pdf
- ijms-2170599 Table S1.xlsx
